# Supplementary material for: Molecular Dynamics Simulations of Drug-Conjugated Cell-Penetrating Peptides
Source: Pharmaceuticals (Basel). 2023 Sep 5;16(9):1251. doi: 10.3390/ph16091251 (PMC10535489; doi:10.3390/ph16091251)
Supplement: Supplementary file 1 [file pharmaceuticals-16-01251-s001.zip]

Archive with 1 entries (1 files):
- pharmaceuticals-2482591-supplementary.pdf
